# Supplementary material for: Machine Learning Model for Mild Cognitive Impairment Stage Based on Gait and MRI Images
Source: Brain Sci. 2024 May 9;14(5):480. doi: 10.3390/brainsci14050480 (PMC11119859; doi:10.3390/brainsci14050480)
Supplement: Supplementary file 1 [file brainsci-14-00480-s001.zip]

Archive with 1 entries (1 files):
- brainsci-2986940-supplementary.pdf
